# Supplementary material for: Combining antibiotic with anti-TLR2/TLR13 therapy prevents brain pathology in pneumococcal meningitis
Source: JCI Insight. 2024 Feb 15;9(6):e165737. doi: 10.1172/jci.insight.165737 (PMC10972620; doi:10.1172/jci.insight.165737)
Supplement: Supporting data values [file jciinsight-9-165737-s007.xls]

## Sheet: Figure 1
	WT control	WT	Tlr2/4-/-	3d/Tlr2/4-/-	Myd88-/-
	n=8	n=18	n=10	n=10	n=9	total number of mice investigated per group
	n=0	n=0	n=2	n=3	n=3	n mice had to be euthanized as they reached pretermined determination criteria
A. CSF leukocytes	50	13450	10500	3850	2600
(n/µl)	500	21500	10300	2900	4720
	150	36150	9050	4900	1880
	50	35150	6950	2650	4600
	300	16500	14800	3250	4320
	400	23800	10500	5950	2720
	500	14050	12500
	400	19100	6500
		18300
		23800
		20750
		20250
		25600
		16450
		22100
		14450
		18500
		21200
				(a)		(a) CSF collection failed in one mouse
B. Brain titers	0	6.89	7.06	7.46	7.59
(log10 cfu/cerebellum)	0	6.2	7.2	7.98	7.47
	0	5.62	7.29	7.41	7.6
	0	5.36	6.77	7.17	7.17
	0	6	6.83	7.19	7.91
	0	6.36	6	7.41	7.79
	0	6.91	6.81	7.67
	0	6.3	6.34
		6.73	6.94
		6.11
		5.6
		6.69
		6.52
		6.2
		6
		6.51
		(b)	(c)			(b) brain perfusion failed in two mice
						(c) brain perfusion and blood sampling was possible in 1 euthanized mouse since it was euthanized immediately before the end of experiment
C. Blood titers	0	4.92942	6.2014	7.68124	7.82607
(log10 cfu/ml)	0	5	6.41497	7.90309	7.99344
	0	4.32222	6.54407	7.90309	8.02119
	0	4.36173	6.30103	7.716	7.97589
	0	5.12057	6.83885	7.77815	7.9489
	0	4.59106	7.42325	7.69897	7.3962
	0	4.62325	6.79239	7.48855
	0	4.11394	6.87506
		5.95424	6.79379
		6.60206
		4.5563
		5.60206
		3.52114
		6.60206
		5.34242
		4.43136
		(d)	(c)			(d) blood sampling failed in two mice
D. Clinical score	0	8	8	13	13
	0	5	8	8	9
	0	8	13	13	7
	0	8	9	8	9
	0	6	8	10	13
	0	6	6	8	10
	0	7	7	9	9
	0	6	13	10	12
		7	8	9	13
		6	8	13
		6
		5
		7
		5
		7
		6
		6
		9

## Sheet: Figure 2
	WT	Tlr3/7/9-/-	3d	Tlr2/3/4/7/9-/-	Tlr2/4/13-/-	Tlr2/13-/-	3d/Tlr2/4-/-
	n=18	n=9	n=9	n=10	n=10	n=10	n=10	total number of mice investigated per group
	n=0	n=1	n=1	n=2	n=4	n=4	n=3	n mice had to be euthanized as they reached pretermined determination criteria
A. CSF leukocytes		19850	7950	8500	2850	4950
(n/µl)	see	18900	8550	9650	5050	3550	see
	Figure 1	14100	12650	7750	3700	5400	Figure 1
		14250	13000	7650	4200	6350
		27000	14800	12450	4050	3850
		19100	9050	9200		5550
		17100	10350	14350
		(a)	(a)	(a)	(a)			(a) CSF collection failed in one mouse (per group)
B. Brain IL-1beta	22.6317	25.4962	19.0665	16.0497	3.92215	3.6219	3.14955
(pg/mg protein)	28.8698	31.0792	16.8462	13.3301	3.81919	8.66053	3.524
	49.6318	21.8713	27.319	23.8235	2.50194	7.30941	4.13226
	36.6664	25.5804	28.7666	29.1937	3.80272	1.89956	3.58914
	45.6293	35.4054	18.6687	21.2592	4.03899	2.65903	4.84029
	55.1927	24.8513		17.168		5.86031	3.50847
	26.2185	45.12		18.2489			7.23427
	26.4857	32.36		18.6306
	37.138			12.6807
	59.3268
	39.8589
	44.2695
	22.3301
	21.1566
	15.48
	50.25
	(b)		(b)	(c)	(b)			(b) missing values result from failed brain perfusion (blood contamination)
								(c) brain perfusion was possible in 1 euthanized mouse since it was euthanized immediately before the end of experiment
C. Brain TNF	14.6889	27.2496	10.1715	15.5312	3.02207	3.11129	6.44152
(pg/mg protein)	12.1196	22.5849	6.57128	12.687	6.10921	6.77113	4.1212
	27.1257	12.4503	14.6107	8.27302	8.24239	2.72554	0
	18.2374	24.5	11.9286	14.8303	6.20633	2.42317	0.366598
	10.4576	15.0563	10.1414	9.1256	5.17625	3.56997	2.85786
	20.2635	13.8655		13.9985	2.54592	4.34245	7.0872
	23.9897	21.8341		14.6413			1.62274
	15.663	19.0542		10.1974
	19.3306			10.8477
	18.2743
	17.049
	25.3886
	17.0891
	19.3351
	17.1782
	13.4856
	(b)		(b)	(c)	(b)			(b) missing values result from failed brain perfusion (blood contamination)
								(c) brain perfusion was possible in 1 euthanized mouse since it was euthanized immediately before the end of experiment
D. Brain titers		6.99564	7.24716	6.41497	7.52892	7.32222
(log10 cfu/cerebellum)	see	6.69897	6.81954	6.80412	7.5	7.90309	see
	Figure 1	6.01703	6.90309	6.79239	7.39794	7.8451	Figure 1
		7.07875	7	7.25768	7.41497	7.60206
		6.36173	6.60206	7.64738	7.32222	7.23553
		5.69897	6.60206	6.97772	7.77085	7.19866
		5.67712	6.30103	7.14301
		(d)	(d)	(d)				(d) not enough cerebellar tissue was collected for analysis
E. ICP	25	16	12	13	9	7	9
(mm Hg)	22	24	20	12	9	10	7
	37	25	14	11	14	8	13
	31	20	17	22	9	8	10
	27	17	13	14	8	13	12
	21		17	18			7
	22
	28
	20
	15
	27
	21
	18
	27
	25
	20
	( e)	( e)	( e)	( e)	( e)	( e)	( e)	( e) missing values result from unsuccessful ICP measurement (e.g., incorrect positioning, system leaks)
D. Clinical score		7	6	6	9	9
	see	8	13	8	10	8	see
	Figure 1	13	7	13	13	7	Figure 1
		5	10	8	13	13
		5	7	6	13	13
		8	6	9	9	13
		4	6	8	8	9
		6	7	13	7	8
		5	5	6	13	9
				7	8	13

## Sheet: Figure 3
	uninfected	infected,	infected,	Infected,	infected,	infected,	Infected,
	(PBS control)	CEF-treated	CEF- + Placebo-	CEF- + T2.5 + CQ-	CEF- + Dexa-	CEF- + T2.5 + CQ- +	CEF-treated +
			treated	treated	treated	Dexa-treated	T2.5 + CQ 3 h later
	n=4	n=10	n=14	n=10	n=12	n=10	n=5	total number of mice investigated per group
	n=0	n=2	n=2	n=0	n=1	n=0	n=1 *	n mice had to be euthanized as they reached pretermined determination criteria
								* mouse had to be euthanized before the start of T2.5 + CQ post-treatment
A. CSF leukocytes	800	10100	9700	5100	5750	6450	10650
(n/µl)	450	12600	12200	2750	4450	6250	7850
	600	8750	8200	2750	12700	5400	12000
	200	12650	12500	6350	5050	7050	18200
		8200	8250	9450	10800	2200
		8200	10400	4200	9550	4400
		12100	14700	9550	10050	7350
		13350	12000	1950	10600	6400
			15450	9450	8800	5250
			13400	2400	10200	4300
			9150
			13000
					(a)			(a) CSF collection failed in one mouse
B. Brain titers	0	1	0	0	2.57	1.3	1.8451
(log10 cfu/cerebellum)	0	1	0	0	0	3.85	4.6721
	0	0.95	1	1.48	3	0	1.63
	0	3.03	0	0	2.36	1.3	0
		2	0	0	2.76	2
		0.95	0	1.48	0	0
		0	1	3.26	1.85	1.3
		0	0.95	2.43	1.6	1.7
			3	0	0	3.08
			3.08	0	3.85	2
			0		0
			1
C. ICP	5	15	17	10	22	8	18
(mm Hg)	7	29	15	12	10	12	11
	4	15	16	7	17	9	17
	7	17	17	9	15	10	18
		19	19	6	21	11
		15	15	11	16	11
		14	15	16	19	8
		16	14	13	15	10
			20	9	12	14
			16	8	17	4
			17
			19
					(c)			( c) missing value results from unsuccessful ICP measurement (incorrect positioning)
D. Cerebral hemorrhages	0	61	17	4	71	16
(n/10 sections)	0	32	84	17	64	4
	0	43	60	20	36	12
	0	65	93	17	68	14
		26	65	15	58	9
		90	61	0	29	7
		48	26	0	55	11
		61	59	3	49	13
			48	10		16
			16	22		14
			48
			57
					(d)			(d) missing values (n=3) arise due to inadequate brain perfusion (blood contamination), which is not pertinent to brain titer determination as all blood titers were negative.
E. Blood NEFL	344.7	2555.3	1915.4	548.8	1606.5	886.7
(pg/ml)	482.6	2479.4	2679.4	339.2	1225.9	588.8
	366.8	1475.5	2006.4	775	1192.8	859.1
	295.1	1094.9	1614.8	769.5	1645.1	806.7
		1470	1248	140.6	1573.4	708.8
		2187.1	2536	1133.5	2100.2	565.4
		1828.5	2198.1	234.4	1388.6	339.2
		2280.8	2667	934.9	664.7	394.4
			1966.4	449.5	1590	719.8
			1481	444	1482.4	466.1
			2683.5		1355.5
			2496
F. Blood S100B	0	521.8	508.3	147.7	652	134.6
(pg/ml)	15	393.9	618.6	107	136	0
	39.8	1382.7	547.5	123.5	243.6	207.2
	0	1577.7	523.6	88.6	100.1	73.9
		508.9	391.2	29.7	329.2	124.4
		726.9	406.4	31.5	238.1	56.4
		704.8	544.8	43.5	841.2	58.2
		1099.4	1767.2	41.7	522.3	26.9
			2161.8	31.5	570.5	2.1
			452.8	79.4	1043.3	57.3
			1060.8		789.5
			567.8
G. Weight Loss	1.6	18.25	15.6	10.4	14.6	13.3	16.1
(%)	0.4	18.11	14.1	13	16.8	14.2	13.5
	-4.5	18.5	17.4	13.8	16.6	9.7	15.8
	-3	18.3	14	11.5	14.6	11.3	15.4
		16.5	14.9	10.3	16.1	12.8
		15	15.2	11.8	16.8	13
		16.2	16.5	11.1	17.3	10.4
		16.5	18.9	13.5	18.87	12.9
			16.2	13.9	18.5	13.8
			19.5	11.8	17.5	14.3
			15.4		16.7
			16.5
H. Motor activity	51	0	4	20	7	14	8
(squares/min)	40	4	12	24	13	6	12
	40	0	0	34	2	28	9
	71	12	4	18	9	30	14
		0	8	14	11	8
		8	0	14	4	20
		16	14	16	12	32
		0	24	16	16	36
			16	18	2	8
			0	16	12	44
			0		6
			10
I. Clinical score	0	9	5	2	5	1	4
	0	6	4	1	2	0	6
	0	6	6	0	3	1	5
	0	7	6	1	13	1	5
		13	10	1	5	1
		10	9	3	2	2
		5	5	2	5	3
		4	4	2	2	0
		9	3	0	8	2
		13	9	3	4	1
			13		4
			13		6
			8
			5

## Sheet: Figure 4
murine BMDM	controls	untreated	placebo	T2.5	CQ	T2.5 & CQ
	n=12	n=12	n=12	n=5	n=5	n=12
A. IL-6	0	10001	4688	5066	3035	34
(pg/ml)	0	4400	4935	4683	2835	15
	0	5506	4636	4956	2924	8
	0	6875	5507	4615	3029	50
	0	7745	5392	3927	2667	66
	0	6900	5150			48
	0	5487	6312			636
	0	5986	6493			497
	0	4550	6615			450
	0	6545	8419			681
	0	8415	8075			495
	0	5745	9042			536
				(a)	(a)						(a) the preparation of BMDM does not yield enough cells to conduct experiments for all groups.
	controls	untreated	placebo	2 h	4 h	6 h
				T2.5 & CQ	T2.5 & CQ	T2.5 & CQ
	n=9	n=9	n=9	n=9	n=9	n=9
B. IL-6	0	5532	4688	0	34	505
(pg/ml)	0	5967	4935	0	15	422
	0	8888	4636	0	8	530
	0	7160	5507	0	66	524
	0	3900	5392	0	48	392
	0	5236	5150	5	636	497
	0	5100	8419	0	497	450
	0	5896	8075	0	450	496
	0	6005	9042	0	681	490
			(b)		(b)						(b) values are part of the respective groups in Figure A
human PMNC
	controls	untreated	placebo	2 h	4 h	6 h
				T2.5 & CQ	T2.5 & CQ	T2.5 & CQ
	n=8	n=8	n=8	n=8	n=8	n=8
C. IL-6	0	6589	10817	0	775.765	3717.66
(pg/ml)	0	7254	10226.1	0	767.323	3519.28
	0	8800	10086.8	0	1083.88	4110.2
	0	11650	9770.29	0	860.181	3835.84
	0	9060	7617.68	0	818.024	3071.88
	0	9250	5638.13	0	934.69	2269.93
	0	8459	7081.64	0	819.615	2924.15
	0	10890	11023.9	0	907.114	3388.44
	controls	untreated	placebo	T2.5	CQ	CuCpt9a	DEXA	T2.5 + CQ	T2.5 +	T2.5 + CQ +
									CuCpt9a	DEXA
D. IL-6	n=8	n=12	n=12	n=12	n=12	n=12	n=12	n=12	n=12	n=12
(pg/ml)	0	6500	14534	7749	1881	2309	8453	669	1074	1247
	0	15600	14815	8492	1561	2576	11542	782	2383	653
	0	9800	13677	10502	1808	2883	8094	644	1279	691
	0	12600	13692	7765	2013	3244	8515	697	1016	848
	0	13552	12645	10594	1577	5934	6817	666	2006	735
	0	12478	12250	9394	1639	5547	8530	1666	1800	672
	0	11654	12686	10502	1465	5356	9233	707	3037	542
	0	8956	12596	11114	4328	5542	9478	715	2841	881
		13687	7962	4926	447	981	2804	224	218	300
		12980	10409	3546	513	783	3014	187	253	237
		11450	8291	3043	1500	896	3560	190	262	259
		12560	8448	3608	1661	692	3089	212	265	240
E. IL-1beta	0	4215	1030	778	422	572	932	520	234	230
(pg/ml)	0	4165	1264	726	544	528	1220	460	230	224
	0	1750	1470	560	782	568		404	224	278
	0	1550	1492	662	528	500	1124	498	242	322
	0	3450	2497	3002	998	349	2098	268	251	246
	0	2469	4327	1740	951	1147	1868	230	301	319
	0	2845	3328	1692	1233	492	1972	252	198	243
	0	2650	4896	1465	1092	388	1958	259	237	227
		1269	2964	2152	906	409	1910	628	212	294
		1350	2395	1735	612	483	1806	511	218	310
		1789	3139	1670	743	495	1721	508	214	199
		2145	2205	2098	1201	514	2173	587	258	445
							(c )				(c ) not enough material to conduct all three ELISAs (IL-6, IL-1beta, TNF)
F. TNF	0	5210	3973	4940	572	420	2452	359	215	336
(pg/ml)	0	4865	4518	4057	373	240	2144	525	377	258
	0	1845	4356	4272	476	279	2269	254	172	279
	0	3890	4409	5284	560	275	2150	319	283	424
	0	3650	1890	832	123	330	792	0	0	0
	0	4785	2148	980	215	123	1004	0	0	0
	0	4554	2090	882	331	52	1358	0	0	0
	0	1750	2186	1026	234	168	1386	0	0	0
		2504	4445	3649	461	466	2106	266	127	172
		5104	4491	3844	406	263	1694	691	147	154
		2989	4404	3717	293	290	1692	204	133	79
		3985	4595	4058	2604	359	1929	290	240	213

## Sheet: Figure 5
human PMNC
IL-6 (pg(ml)	controls	untreated	untreated	untreated	untreated	untreated	T2.5	CQ	T2.5 & CQ
	(THY)	103 cfu/ml SP	104 cfu/ml SP	105 cfu/ml SP	106 cfu/ml SP	107 cfu/ml SP	106 cfu/ml SP	106 cfu/ml SP	106 cfu/ml SP	SP=Streptococcus pneumoniae; THY=SP growth medium
	n=4	n=4	n=4	n=4	n=4	n=4	n=4	n=4	n=4
MALE
A.	0	0	0	2224	5409	501	2500	1555	388
	0	0	0	2452	5113	487	2521	1631	384
	0	0	0	2625	5043	492	2228	1490	542
	0	0	0	2861	4885	474	2224	1546	430
B.	0	0	2	2412	5222	581	4818	2582	1133
	0	0	0	2366	5190	597	4766	2771	932
	0	0	1	2428	5169	576	4726	2874	1031
	0	0	0	2539	5151	595	4939	2519	1097
C.	0	0	43	2457	4422	536	2495	1325	459
	0	0	34	2538	4377	501	2501	1249	455
	0	0	37	2802	4423	492	2451	1309	482
	0	0	5	2736	4513	546	2721	1080	491
D.	0	0	99	4755	25141	2956	9500	1816	172
	0	0	74	4688	23822	2031	9405	2177	275
	0	0	79	4754	24561	3346	9954	1831	215
	0	0	99	4888	21028	3363	10615	2138	265
E.	0	0	99	1664	5340	1022	3699	2067	1282
	0	0	74	1343	5302	1022	4971	1767	1025
	0	0	79	1398	5241	736	3878	1797	869
	0	0	99	1670	5000	1189	3838	2212	807
FEMALE
F.	0	0	0	620	5077	585	1997	1662	538
	0	0	0	476	5067	526	2069	1702	552
	0	0	0	640	5018	599	2083	1371	471
	0	0	0	669	5012	665	3177	1914	541
G.	0	0	50	1356	4451	432	4734	1610	570
	0	0	3	1342	4550	342	2482	1488	560
	0	0	0	967	4474	732	2538	1593	581
	0	0	10	1167	4600	579	4676	2715	537
H.	0	0	0	114	3459	522	2622	263	53
	0	0	0	118	3923	525	3952	364	132
	0	0	0	81	3606	586	3618	254	64
	0	0	0	235	3651	585	3278	279	85
I.	0	0	76	2543	5289	1305	3532	1060	473
	0	0	46	2398	5321	1248	4878	991	554
	0	0	39	2988	5323	1145	3138	1219	420
	0	0	68	2482	5927	1723	3526	1271	522
K.	0	0	109	8729	19888	2589	14636	3444	1481
	0	0	128	9356	20255	1130	15872	3379	1132
	0	0	126	12223	19859	991	14202	3074	1184
	0	0	193	11760	21635	1308	15052	3173	1027

## Sheet: Supplemental Figure 1
	WT control	WT	Tlr2/4-/-	3d/Tlr2/4-/-	Myd88-/-
	n=8	n=18	n=10	n=10	n=9			total number of mice investigated per group
	n=0	n=0	n=2	n=3	n=3			n mice had to be euthanized as they reached pretermined determination criteria
A. Brain titers	see Figure 1B
(log10 cfu/cerebellum)
B. Blood titers	see Figure 1C
(log10 cfu/ml)
	WT	Tlr3/7/9-/-	3d	Tlr2/3/4/7/9-/-	Tlr2/4/13-/-	Tlr2/13-/-	3d/Tlr2/4-/-
	n=18	n=9	n=9	n=10	n=10	n=10	n=10	total number of mice investigated per group
	n=0	n=1	n=1	n=2	n=4	n=4	n=3	n mice had to be euthanized as they reached pretermined determination criteria
C. Brain titers	see Figure 2D
(log10 cfu/cerebellum)
D. Blood titers	see	6.40824	5.24055	7.47712	7.90309	7.1	see
(log10 cfu/ml)	Figure 1C	6.38021	6.20412	7.47712	7.64738	7.73	Figure 1C
		3.34242	5.84942	7.47712	7.87506	7.51
		6.27875	5.09691	6.64738	7.5563	7.81
		4.36173	6.35411	6.51055	7.44716	7.81
		5.07918	5.96848	7.57054		6.85
		4.77815	6	6.65514
		(a)	(a)	(a)	(a)			(a) blood sampling failed in one mice

## Sheet: Supplemental Figure 2
	infected,	infected,	Infected,	infected,	infected,
	CEF-treated	CEF- + Placebo-	CEF- + T2.5 + CQ-	CEF- + Dexa-	CEF- + T2.5 + CQ- +
		treated	treated	treated	Dexa-treated
	n=10	n=14	n=10	n=12	n=10	total number of mice investigated per group
	n=2	n=2	n=0	n=1	n=0	n mice had to be euthanized as they reached pretermined determination criteria
A. Change in clinical score	1	2	-5	-2	-5
values during therapy	0	-1	-4	-3	-6
	-1	0	-6	-1	-4
	0	-2	-4	0	-5
	7	0	-4	-1	-5
	4	1	-2	-1	-3
	-1	4	-3	0	-2
	-1	-1	-3	2	-5
	2	-1	-3	-2	-4
	6	2	-4	-2	-4
		6		-1
		7		-1
		1
		-1
B. Change in body temperature	-1	-1.5	-0.1	-1.4	0.7
during therapy	-0.4	-0.8	0.5	-0.1	0
(°C)	-0.3	-1.3	-0.6	-0.7	-0.5
	-1	-0.4	-0.4	-0.5	1.3
	-0.3	-1	0	-1.2	0.6
	-0.6	-0.3	0.5	-0.9	0.6
	-0.8	-0.3	0.3	-0.5	-1.4
	-0.3	-0.6	0	-0.5	-0.3
		-0.8	0.1	-0.1	0.1
		0	0	-0.9	0
		-1.3		-1
		-0.2
C. Change in motor activity	-10	0	18	-2	8
during therapy	-2	6	20	10	0
(squares/min)	-7	0	26	-6	18
	6	8	12	6	26
	-4	-2	4	9	4
	7	4	14	-2	12
	7	-4	12	12	26
	-3	7	12	4	27
		7	16	0	4
		-3	16	4	41
		4		-2
		8
D. Change in body weight	-8.75	-7.9	-3.8	-4.4	-3.7	-3.7
during therapy	-6.71	-7.3	-2.2	-6.5	-5.8	-5.8
(%)	-7.35	-7.3	-3.5	-5.9	0.8	0.8
	-7.3	-4.2	-4	-5.9	-4.7	-4.7
	-4.6	-7.8	-1.9	-8.1	-4.2	-4.2
	-5.9	-8.5	-2.6	-12	-3.4	-3.4
	-7.6	-4.6	-4	-6.92	-1.1	-1.1
	-8	-10.8	-3.5	-7.93	-0.6	-0.6
		-7.6	-4.4	-9.1	-5.3	-5.3
		-11	0.9	-7.9	-3.1	-3.1
		-5.1		-7.1
		-7.8

## Sheet: Supplemental Figure 3
		graph A	graph B	graph C	graph D	graph E	graph F
n	plasma	TNF (pg/ml)	IL-6 (ng/ml)	KC (ng/ml)	IL-1α (ng/ml)	IL-1β (ng/ml)	MIP-2 (ng/ml)
1	control	2.69027	0.029	0.44	0.208	0	0.005
2		2.69027	0	0.175	0	0.248	0.005
3		2.69027	0.047	0.947	0	0	0.015
4		2.69027	0.109	1.139	0.208	0	0.005
5		2.69027	0.08	0.694	0	0	0.011
1	2 h post i.v. injection of ceftriaxone killed Streptococcus pneumoniae, untreated	58.7666	25.825	139.019	0.967	1.612	14.934
2		243.03	37.548	108.798	1.213	1.971	18.979
3		77.907	29.951	143.814	1.433	1.971	12.134
4		56.866	22.813	109.783	1.213	1.225	8.564
5		79.665	25.788	192.84	1.213	1.971	15.898
1	2 h post i.v. injection of ceftriaxone killed Streptococcus pneumoniae, T2.5 + CQ - treated	61.589	25.881	185.544	1.433	1.971	13.718
2		53.014	27.205	91.62	1.213	1.612	6.938
3		38.878	13.254	136.428	1.213	1.423	13.656
4		42.009	12.707	135.068	1.213	1.612	8.321
5		61.589	30.73	126.947	0.967	1.612	9.778
1	6 h post i.v. injection of ceftriaxone killed Streptococcus pneumoniae, untreated	18.153	0.331	4.486	0.672	0	0.311
2		21.939	0.59	6.827	0.672	0.248	0.388
3		18.798	0.274	8.803	0.672	0.791	0.436
4		23.16	0.331	5.158	0.672	0.248	0.273
1	6 h post i.v. injection of ceftriaxone killed Streptococcus pneumoniae, T2.5 + CQ - treated	15.505	0.32	3.366	0.672	0.248	0.168
2		14.133	0.25	2.751	0.672	0.248	0.153
3		14.133	0.409	2.482	0.208	0.248	0.207
4		19.437	0.442	3.136	0.208	0.248	0.159
		graph A	graph B	graph C	graph D	graph E	graph F
n	lung	TNF (pg/ml)	IL-6 (ng/ml)	KC (ng/ml)	IL-1α (ng/ml)	IL-1β (ng/ml)	MIP-2 (ng/ml)
1	control	2.69027	0.064	0.234	1.433	0.791	0.031
2		2.69027	0.064	0.234	1.433	0.791	0.011
3		2.69027	0.029	0.304	1.433	0.791	0.019
4		2.69027	0.047	0.234	1.433	0.791	0.015
5		2.69027	0.004	0.195	1.213	0.791	0.011
1	2 h post i.v. injection of ceftriaxone killed Streptococcus pneumoniae, untreated	40.972	0.559	3.255	1.636	2.311	6.022
2		30.166	0.99	3.136	2.178	1.971	5.951
3		23.16	0.683	2.649	1.825	1.612	3.743
4		20.698	0.496	3.016	1.825	1.971	3.759
5		39.929	0.297	3.564	1.825	2.311	6.732
1	2 h post i.v. injection of ceftriaxone killed Streptococcus pneumoniae, T2.5 + CQ - treated	29.032	0.387	2.613	2.178	1.612	4.585
2		29.032	0.343	2.408	1.825	1.612	4.48
3		31.289	0.376	2.815	1.825	1.971	6.739
4		18.153	0.274	2.738	1.433	1.612	4.486
5		33.504	0.6	3.461	1.433	2.311	6.307
1	6 h post i.v. injection of ceftriaxone killed Streptococcus pneumoniae, untreated	8.184	0.064	0.482	1.213	0.791	0.595
2		8.184	0.047	0.426	0.967	0.791	0.506
3		8.184	0.047	0.534	1.636	1.225	0.651
4		6.516	0.004	0.287	0.672	0	0.231
1	6 h post i.v. injection of ceftriaxone killed Streptococcus pneumoniae, T2.5 + CQ - treated	6.516	0.029	0.304	1.213	0.791	0.37
2		8.184	0.029	0.32	1.213	0.791	0.382
3		20.698	0.047	0.44	1.825	1.225	1.084
4		12.724	0.047	0.454	1.636	1.225	0.71
		graph A	graph B	graph C	graph D	graph E	graph F
n	spleen	TNF (pg/ml)	IL-6 (ng/ml)	KC (ng/ml)	IL-1α (ng/ml)	IL-1β (ng/ml)	MIP-2 (ng/ml)
1	control	4.717	0.004	0.175	0.967	0.791	0.011
2		4.717	0.004	0.152	0.967	0.791	0.011
3		2.69	0.004	0.175	0.672	0.248	0.011
4		4.717	0.004	0.195	0.967	0.791	0.015
5		4.717	0.004	0.129	0.967	0.791	0.011
1	2 h post i.v. injection of ceftriaxone killed Streptococcus pneumoniae, untreated	75.251	25.537	7.636	3.25	6.669	8.358
2		63.452	26.785	6.909	8.546	3.249	9.203
3		63.452	19.804	6.159	8.952	4.916	8.861
4		51.061	14.212	5.724	5.17	7.38	5.844
5		56.866	18.931	5.945	7.188	3.829	6.157
1	2 h post i.v. injection of ceftriaxone killed Streptococcus pneumoniae, T2.5 + CQ - treated	105.872	35.56	9.17	6.316	8.972	10.283
2		61.121	29.061	6.195	8.341	6.908	8.549
3		62.056	25.295	7.323	4.871	9.193	8.066
4		60.652	13.935	6.046	5.17	6.669	6.232
5		37.82	18.949	5.821	4.688	5.936	6.211
1	6 h post i.v. injection of ceftriaxone killed Streptococcus pneumoniae, untreated	53.014	1.106	1.597	6.919	4.916	6.13
2		19.437	0.569	0.774	5.98	2.635	2.691
3		20.698	0.517	0.694	5.17	2.143	2.266
4		23.16	0.354	0.56	5.051	1.971	1.756
1	6 h post i.v. injection of ceftriaxone killed Streptococcus pneumoniae, T2.5 + CQ - treated	19.437	0.527	0.705	8.289	2.311	2.405
2		32.402	1.159	0.851	9.552	2.311	3.04
3		24.365	0.398	0.534	5.406	2.311	1.989
4		29.032	0.753	0.84	6.538	1.971	3.544

## Sheet: Supplemental Figure 4
human whole blood
	6 hours after challenge with with 108 cfu/ml ceftriaxone-killed Streptococcus pneumoniae
	controls	placebo	T2.5	CQ	CQ + T2.5
	n=8	n=8	n=8	n=8	n=8
A. IL-6	0	656	464	368	536
(pg/ml)	0	664	936	788	352
	0	720	664	484	260
	0	500	740	516	268
	0	1237	959	781	1002
	0	1113	1088	1212	1038
	0	1102	1072	937	1115
	0	1229	998	1074	972
B. IL-1beta	0	128	164	76	56
(pg/ml)	0	144	300	108	28
	0	240	372	52	24
	0	124	248	28	52
	0	350	246	129	182
	0	435	310	231	171
	0	381	289	157	202
	0	299	275	171	149
C. TNF	0	260	196	56	180
(pg/ml)	0	224	444	196	148
	0	220	332	80	100
	0	176	340	124	92
	0	580	375	260	297
	0	536	549	412	264
	0	590	418	356	297
	0	523	428	233	212
	24 hours after challenge with with 106 cfu/ml viable Streptococcus pneumoniae
	treatment with ceftriaxone and the respective agents started at 4 h after infection
	controls	placebo	T2.5	CQ	CQ + T2.5
	n=8	n=8	n=8	n=8	n=8
D. IL-6	0	42030	37269	39716	33567
(pg/ml)	0	36972	39021	39848	34625
	0	36641	32542	33369	27914
	0	36013	42129	38889	30294
	0	20962	17335	23848	21555
	0	26084	17870	23313	17136
	0	22669	25301	17962	15836
	0	22859	22885	20286	13038
E. IL-1beta	0	23312	13868	14859	6734
(pg/ml)	0	15197	14195	9933	6141
	0	15790	15146	9146	9208
	0	15095	16699	11507	6448
	0	23312	20501	14093	17302
	0	15197	17088	15135	15232
	0	15790	17997	17772	16232
	0	15095	19009	17599	15677
F. TNF	0	19342	17502	17293	11915
(pg/ml)	0	16422	16005	14909	13546
	0	16221	16228	12540	14142
	0	15185	17949	13293	12451
	0	18783	16429	17301	14105
	0	18277	15535	17405	13144
	0	16779	15774	15707	13166
	0	16832	16422	15438	13496
